# Supplementary material for: Polymorphic marker regions support divergence of Mansonella sp. “DEUX” and M. perstans
Source: Parasit Vectors. 2026 Apr 27;19:183. doi: 10.1186/s13071-026-07416-y (PMC13112848; doi:10.1186/s13071-026-07416-y)
Supplement: Supplementary file 2 — Additional file 2 : Number of sequences used for the respective genotype in the phylogenetic trees. [file 13071_2026_7416_MOESM2_ESM.xlsx]

## Sheet: Additional table 1
Additional table 1: Overview of study cohorts and sample origin
Study Cohort	Number of samples	Sampling area	Sampling period	Sample collection and DNA extraction	Ethics	Study title	Type of study
1	12	Rural area of Gabon (Fougamou and surrounding villages)	May – October 2022	100 µl whole blood in EDTA tubes; extraction via QIAamp blood mini kit	CEI-001/2022	Mansonella species reference genomes and prevalence of skin dwelling Mansonella species	cross-sectional study
2	61	Rural area of Gabon (Fougamou and surrounding villages)	February/March 2016	500 µl whole blood in EDTA tubes + 1.3 mL RNA later; automated DNA extraction in the QIAsymphony® SP system (Qiagen), as described in (1)	CEI-007/2014	New species of Plasmodium provoking malaria in Gabon	cross-sectional study
3	11	Lambaréné, Gabon	January 2019 - August 2021	500 µl whole blood in EDTA tubes + 1.3 mL RNA later; DNA extraction via QIAamp blood mini kit	CEI-020/2018	Household-survey: Genotyping of malaria parasites in a population in Gabon, Central Africa under the application of the vaccine candidate PfSPZ	household-survey with longitudinal follow-up and sampling at four time points
4	9	Région Central and Région Plateaux, Togo	2013	whole blood collected as dry blood spots on protein saver cards type 903™ (Whatman, USA); extraction via QIAamp blood mini kit, as described in (2)	#015/2012/CBRS	The elimination of onchocerciasis in Togo: Situation-adapted surveillance of progress toward onchocerciasis elimination, and intervention measures against parasite co-infections.	cross-sectional study
References
1	Woldearegai TG, Lalremruata A, Nguyen TT, et al. Characterization of Plasmodium infections among inhabitants of rural areas in Gabon. Sci Rep 2019; 9:9784.
2	Korbmacher F, Komlan K, Gantin RG, et al. Mansonella perstans, Onchocerca volvulus and Strongyloides stercoralis infections in rural populations in central and southern Togo. Parasite Epidemiol Control 2018; 3:77-87

## Sheet: Additional table 2
Additional table 2: PCR conditions for the four marker regions ITS1, cox1, 12S rDNA and 28S rDNA
Target region	PCR Primer sequence and cycling conditions	Reference
ITS1	Preamplification	Primers and protocol: (1)
	F: 5’- CCTGCGGAAGGATCATTAWC -3’
	R: 5’- TCGCACTATTTATCGCAGCTAG -3’
	95°C 5 min (1x); 95°C 30 sec, 60°C 30 sec, 72°C 80 sec (20x); 72°C 5 min (1x); 15°C ∞
	1X QIAGEN PCR buffer, 250 µM dNTPs; 0.4 µM primer; 1U taq DNA Polymerase; 5 µl template
	qPCR
	F: 5’- CGGAAGGATCATTAWCGAGCTT -3’
	R: 5’- CGAATATCACCGTTWATTCAKTTKT -3’
	M. perstans Probe: 5’-HEX- GCAACATGCATGAGTATATACATAT -BHQ1-3’
	Mansonella sp. “DEUX” Probe: 5’-Cy5- CTGTATGTATATAGTTGCTTTGCTATT -BHQ1-3’
	95°C 10 min (1x); 95°C 10 sec, 58°C 60 sec (45x)
	1X SensiFASTTM NoROX; 0.4 µM primer; 0.2 µM probe; 2.5 µl template
cox1	Preamplification
	F: 5’- TATAATTCTGTTYTDACTA -3’	F+R: (2)
	R: 5’- ATGAAAATGAGCYACWACATAA -3’
	94°C 3 min (1x); 95°C 30 sec, 50°C 30 sec, 72°C 60 sec (45x); 72°C 1 min (1x); 15°C ∞
	1X QIAGEN PCR buffer (buffer contains 1.5 mM MgCl2 at 1X); 0.2 mM dNTPs; 0.4 µM primer; 0.025 U/µl taq DNA Polymerase; 3 µl template
	Nested reaction
	F: 5’- TGATTGGTGGTTTTGGTAA -3’	F+R: (3)
	R: 5’- ATAAGTACGAGTATCAATATC -3’
	94°C 3 min (1x); 95°C 30 sec, 52°C 30 sec, 72°C 60 sec (30x); 72°C 10 min (1x); 15°C ∞
	1X QIAGEN PCR buffer, 2.5 mM MgCl2 (buffer contains 1.5 mM MgCl2 at 1X); 20 ng/µl BSA; 0.2 mM dNTPs; 0.4 µM primer; 0.025 U/µl taq DNA Polymerase; 3 µl template
12S rDNA	Preamplification
	F: 5’- ACTGGTAGTTTTTTGATTGTTTTA -3’	F: (1)
	R: 5’- CTACCATACTACAACTTACGC -3’	R: (2)
	94°C 3 min (1x); 95°C 30 sec, 45.2°C 45 sec, 72°C 90 sec (35x); 72°C 10 min (1x); 15°C ∞
	1X QIAGEN PCR buffer, 2 mM MgCl2 (buffer contains 1.5 mM MgCl2 at 1X); 0.5 µg/µl BSA; 0.2 mM dNTPs; 0.4 µM primer; 0.025 U/µl taq DNA Polymerase; 1.5 µl template
	Nested reaction
	F: 5’- GTTCCAGAATAATCGGCTAT -3’	F: (1)
	R: 5’- ATTGACGGATGRTTTGTACC -3’	R: (3)
	94°C 3 min (1x); 95°C 30 sec, 63°C 30 sec, 72°C 60 sec (40x); 72°C 10 min (1x); 15°C ∞
	1X QIAGEN PCR buffer (buffer contains 1.5 mM MgCl2 at 1X); 0.5 µg/µl BSA; 0.2 mM dNTPs; 0.4 µM primer; 0.025 U/µl taq DNA Polymerase; 1.5 µl template
28S rRNA	Preamplification
	F: 5’ - CCTCAACTCAGTCGTGATTACC -3’	F+R: (2)
	R: 5’- CTCTGGCTTCATCCTGCCTCA -3’
	55°C 30 min (1x); 94°C 2 min (1x); 94°C 15 sec, 53.4°C 30 sec, 68°C 60 sec (40x); 68°C 5 min (1x); 15°C ∞
	2X Reaction Mix (buffer contains 1.6 mM MgSO4 at 1X); 0.1 µM primer; 2 U Super Script III RT Platinum Taq Mix; 1.5 µl template
	Nested reaction
	F: 5’- GCAAACAAGTACCGTGA -3’	F:(2)
	R: 5’- TCTTYACTTTCATTAYGCTT -3’	R: this study
	94°C 3 min (1x); 95°C 30 sec, 41.9°C 30 sec, 72°C 60 sec (40x); 72°C 10 min (1x); 15°C ∞
	1X QIAGEN PCR buffer; 0.2 mM dNTPs; 0.4 µM primer; 0.025 U/µl taq DNA polymerase; 1.5 µl template
References
(1) Sandri TL, Kreidenweiss A, Cavallo S, Weber D, Juhas S, Rodi M, et al. Molecular Epidemiology of Mansonella Species in Gabon. J Infect Dis. 2021;223(2):287-96.
(2) Ferri E, Barbuto M, Bain O, Galimberti A, Uni S, Guerrero R, et al. Integrated taxonomy: traditional approach and DNA barcoding for the identification of filarioid worms and related parasites (Nematoda). Front Zool. 2009;6:1.
(3) Casiraghi M, Bain O, Guerrero R, Martin C, Pocacqua V, Gardner SL, et al. Mapping the presence of Wolbachia pipientis on the phylogeny of filarial nematodes: evidence for symbiont loss during evolution. Int J Parasitol. 2004;34(2):191-203.

## Sheet: Additional table 3
Additional table 3: Settings for the automated capillary gel electrophoresis (QIAxcel) for the three marker genes cox1, 12S rDNA and 28S rDNA
Gene	Size Marker	Alignment marker	Expected amplicon size
cox1	50 – 800 bp	15 – 3000 bp	689 bp
12S rDNA	50 – 800 bp	15 – 3000 bp	505 bp
28S rDNA	100 – 2500 bp	15 – 5000 bp	634 bp

## Sheet: Additional table 4
Additional table 4: Reference sequences for the analysis of the marker genes cox1, 28S rDNA and 12SrDNA. NA= not applicable
Marker regions	Species	Accession number	Reference
cox1	M. perstans	MT361687	18
	Mansonella sp. "DEUX"	OQ633020.1	4
28S rDNA	M. perstans	MN432520	19
	Mansonella sp. "DEUX"	NA	NA
12 rDNA	M. perstans	MT361687	18
	Mansonella sp. "DEUX"	OQ633020.1	4

## Sheet: Additional table 5
Additional table 5: Cq values for Mansonella sp. "DEUX" and M. perstans ITS1 across all samples, sorted by study cohort. The value "0" refers to a negative Cq value
Sample ID	Study cohort	M. deux ITS1 Cq1	M. deux ITS1 Cq2	M. deux ITS1 mean Cq	M. perstans ITS1 Cq1	M. perstans ITS1 Cq2	M. perstans ITS1 mean Cq
Study1_1	1	0	0	0	27.49	27.56	27.525
Study1_2	1	17.78	14.89	16.335	0	0	0
Study1_3	1	10.92	10.87	10.895	0	0	0
Study1_4	1	13.78	13.86	13.82	0	0	0
Study1_5	1	18.55	18.5	18.525	0	0	0
Study1_6	1	0	0	0	15.48	15.29	15.385
Study1_7	1	0	0	0	18.86	19.31	19.085
Study1_8	1	0	0	0	18.99	18.68	18.835
Study1_9	1	0	0	0	18.65	19	18.825
Study1_10	1	0	0	0	15.11	15.1	15.105
Study1_11	1	0	0	0	0	0	0
Study2_1	2	18.97	18.93	18.95	0	0	0
Study2_2	2	20.2	20.16	20.18	0	0	0
Study2_3	2	24.05	24.14	24.095	0	0	0
Study2_4	2	20.03	20.02	20.025	0	0	0
Study2_5	2	17.53	17.61	17.57	0	0	0
Study2_6	2	15.4	15.48	15.44	0	0	0
Study2_7	2	13.24	13.31	13.275	0	0	0
Study2_8	2	17.34	16.48	16.91	0	0	0
Study2_9	2	12.77	13.2	12.985	0	0	0
Study2_10	2	17.03	17.11	17.07	0	0	0
Study2_11	2	15.27	15.12	15.195	0	0	0
Study2_12	2	15.74	15.37	15.555	0	0	0
Study2_13	2	13.43	13.55	13.49	0	0	0
Study2_14	2	26.57	26.62	26.595	0	0	0
Study2_15	2	0	0	0	17.03	17.61	17.32
Study2_16	2	16.86	16.82	16.84	0	0	0
Study2_17	2	17.98	18.07	18.025	0	0	0
Study2_18	2	14.2	13.58	13.89	0	0	0
Study2_19	2	14.37	14.36	14.365	0	0	0
Study2_20	2	12.2	12.06	12.13	0	0	0
Study2_21	2	15.52	15.71	15.615	0	0	0
Study2_22	2	0	0	0	15.17	15.06	15.115
Study2_23	2	15.06	14.79	14.925	0	0	0
Study2_24	2	17.25	16.62	16.935	0	0	0
Study2_25	2	11.33	11.88	11.605	0	0	0
Study2_26	2	17.99	18.13	18.06	0	0	0
Study2_27	2	21.97	21.99	21.98	0	0	0
Study2_28	2	16.63	16.89	16.76	0	0	0
Study2_29	2	22.67	22.32	22.495	0	0	0
Study2_30	2	13.99	14.29	14.14	0	0	0
Study2_31	2	17.78	17.68	17.73	0	0	0
Study2_32	2	19.14	19.29	19.215	0	0	0
Study2_33	2	25.17	24.72	24.945	0	0	0
Study2_34	2	17.07	17.7	17.385	0	0	0
Study2_35	2	23.08	23.21	23.145	0	0	0
Study2_36	2	16.06	16.27	16.165	0	0	0
Study2_37	2	15.64	14.18	14.91	0	0	0
Study2_38	2	12.52	12.83	12.675	0	0	0
Study2_39	2	20.02	19.7	19.86	0	0	0
Study2_40	2	17.98	17.9	17.94	0	0	0
Study2_41	2	21.85	21.62	21.735	0	0	0
Study2_42	2	18.34	18.21	18.275	0	0	0
Study2_43	2	18.84	18.92	18.88	0	0	0
Study2_44	2	21.2	21.63	21.415	0	0	0
Study2_45	2	17.33	17.2	17.265	0	0	0
Study2_46	2	12.93	11.03	11.98	0	0	0
Study2_47	2	12.99	12.76	12.875	0	0	0
Study2_48	2	19.83	19.23	19.53	0	0	0
Study2_49	2	12.54	12.79	12.665	0	0	0
Study2_50	2	10.39	9.88	10.135	0	0	0
Study2_51	2	10.86	10.95	10.905	0	0	0
Study2_52	2	14.59	14.84	14.715	0	0	0
Study2_53	2	14.64	14.62	14.63	0	0	0
Study2_54	2	19.33	19.24	19.285	0	0	0
Study2_55	2	18.08	18.05	18.065	0	0	0
Study2_56	2	16.8	16.33	16.565	0	0	0
Study2_57	2	16.15	16.05	16.1	0	0	0
Study2_58	2	13.44	13.33	13.385	0	0	0
Study2_59	2	14.99	14.64	14.815	0	0	0
Study2_60	2	0	0	0	13.47	13.84	13.655
Study2_61	2	9.75	10.34	10.045	0	0	0
Study3_1	3	0	0	0	16.76	16	16.38
Study3_2	3	0	0	0	28.04	28.07	28.055
Study3_3	3	0	0	0	26.72	26.64	26.68
Study3_4	3	0	0	0	27.16	27.19	27.175
Study3_5	3	0	0	0	24.11	23.89	24
Study3_6	3	0	0	0	27.86	28.03	27.945
Study3_7	3	0	0	0	21.77	21.32	21.545
Study3_8	3	0	0	0	26.89	26.77	26.83
Study3_9	3	0	0	0	17.39	17.41	17.4
Study3_10	3	0	0	0	26.33	26.3	26.315
Study3_11	3	0	0	0	21.77	21.32	21.545
Study3_12	3	0	0	0	26.89	26.77	26.83
Study4_1	4	0	0	0	7.09	7.71	7.4
Study4_2	4	0	0	0	0	0	0
Study4_3	4	0	0	0	13.4	13.46	13.43
Study4_4	4	0	0	0	13.71	13.71	13.71
Study4_5	4	0	0	0	17.21	17.74	17.475
Study4_6	4	0	0	0	10.38	11.05	10.715
Study4_7	4	0	0	0	15.21	15.18	15.195
Study4_8	4	0	0	0	17.79	18.69	18.24
Study4_9	4	0	0	0	10.54	10.84	10.69

## Sheet: Additional table 6
Additional table 6: Amplification and sequencing outcomes of the 93 mono-infected samples using the markers cox1, 28S rDNA and 12S rDNA
Gene	Amplification rate			Sequencing analysis rate
	Total	M. perstans	Mansonella sp. “DEUX”	Total	M. perstans	Mansonella sp. “DEUX”
ITS1	100% [93/93]	100% [31/31]	100% [62/62]	NA	NA	NA
cox1	86% [80/93]	74% [23/31]	92% [57/62]	78% [62/80]	70% [16/23]	81% [46/57]
28S rDNA	86% [80/93]	87% [27/31]	85% [53/62]	84% [67/80]	81% [22/27]	85% [45/53]
12S rDNA	71% [66/93]	48% [15/31]	82% [51/62]	38% [25/66]	80% [12/15]	25% [13/51]
Primary judgement of differentiation between M. perstans and Mansonella sp “DEUX” and monoinfection was made based on qPCR targeting the ITS1 locus. The other regions were amplified by standard PCR and subsequently sequenced by Sanger sequencing. NA: not applicable. The ITS1 regions was only investigated by qPCR, sequencing of this region was not performed.
The analysis rate refers to samples that were successfully sequenced and aligned to the respective references.

## Sheet: Additional table 7
Additional table 7: CDS positions of all SNPs distinguishing M. perstans and Mansonella sp. "DEUX" sequences for the respective marker cox1, 28S rDNA and 12SrDNA
cox1 gene
CDS-positions refer to the reference sequence OQ633017
CDS position	M. perstans	Mansonella sp. “DEUX"
2.512	A	G
2,530	T	C
2.608	A	G
2.611	A (9/10) or G (1/10)	T
2.623	A	T
2.632	T	G
2.674	T	G
2,680	A	T
2.686	G	A
2.707	A (9/10) or T (1/10)	G
2.722	T (4/10), A (4/10) or C (1/10)	G
2.738	T	C
2.758	G	A
2,770	G	A
2.797	G	A
2.803	G	A
2.809	A	G
2.833	A	G
2.845	G	A
2.851	T	G
2,860	T	G
2.875	G	A
2.893	G	A
2.944	G (9/10) or A (1/10)	T
2.947	T	G
2.948	C	T
2,950	T	G
2.965	G	A
3.007	G	A
3.031	G	A
3,040	A	G
3.061	G	T
3.073	A	G
3.079	A	G
3.109	T	A (7/8) or G (1/8)
28S rDNA gene
CDS-positions refer to the reference sequence MN432520
CDS position	M. perstans	Mansonella sp. “DEUX”
3.795	G	A
3.908	A	T
3.908	Deletion	Insertion T
12S rDNA gene
CDS-positions refer to thereference sequence OQ633017
CDS position	M. perstans	Mansonella sp. “DEUX”
7.479	A	G
7,510	C	T
7.516	Deletion or G	Insertion A
7.526	A	G
7.537	T	A
7.547	T	A
7.551	G	Deletion
7.677	T	A
7.725	A	G
7,740	AT	Deletion
7.751	A	T
7.766	T	C
7.836	C	T

## Sheet: Additional table 8
Additional table 8: cox1 percent identity table
	cox1_De1	cox1_De2	cox1_De3	cox1_De4	M._sp._DEUX_MN890055	M._sp._DEUX_MN890095	M._sp._DEUX_MN890066	M._sp._DEUX_MN890097	M._sp._DEUX_MN890102	M._sp._DEUX_MN890056	M._sp._DEUX_MN890089	M._sp._DEUX_MN890083	M._sp._DEUX_MN890115	M._sp._DEUX_MN890063	M._sp._DEUX_MN890075	M._sp._DEUX_MN890113	M._sp._DEUX_MN890060	M._sp._DEUX_MN890081	M._sp._DEUX_MN890087	M._sp._DEUX_MN890085	M._sp._DEUX_MN890121	cox1_Pe1	cox1_Pe2	cox1_Pe3	cox1_Pe4	cox1_Pe5	cox1_Pe6	cox1_Pe7	cox1_Pe8	cox1_Pe9	M._perstans_LT623909	M._perstans_MT361687	M._perstans_MN890049	M._perstans_MN890051	M._perstans_MN890053	M._perstans_MN890100	M._perstans_MN890111	M._perstans_MN890078	M._perstans_MN890101	M._perstans_MN890107	M._perstans_MN890106	M._perstans_MN890054	M._perstans_MN890052	M._perstans_MN890050	M._perstans_PQ525001	M._cermeli_OQ633022	M._dunni_KY434309	B._malayi_AF538716	W._bancrofti_NC_016186
cox1_De1	100.00	99.68	99.84	99.84	99.79	99.58	99.79	99.79	99.79	99.58	99.79	99.58	99.37	99.37	99.58	99.37	98.95	97.68	97.68	97.26	91.77	90.79	91.92	90.63	91.28	91.11	90.31	90.63	90.79	91.60	91.28	91.28	90.72	91.14	91.14	91.35	91.56	91.56	91.35	91.35	91.14	90.72	90.51	90.51	90.68	89.50	90.00	84.81	84.33
cox1_De2	99.68	100.00	99.52	99.52	99.58	99.37	99.58	99.58	99.58	99.37	99.58	99.37	99.16	99.16	99.37	99.16	98.73	97.47	97.47	97.26	91.98	90.79	92.08	90.47	91.11	90.95	90.47	90.79	90.95	91.44	91.11	91.11	90.51	90.93	90.93	91.14	91.35	91.35	91.14	91.14	90.93	90.51	90.30	90.72	90.41	89.34	89.82	84.98	84.49
cox1_De3	99.84	99.52	100.00	99.68	99.58	99.37	99.58	99.58	99.58	99.37	99.58	99.37	99.16	99.16	99.37	99.16	98.73	97.47	97.47	97.05	91.56	90.63	91.76	90.47	91.11	90.95	90.15	90.47	90.63	91.44	91.11	91.11	90.51	90.93	90.93	91.14	91.35	91.35	91.14	91.14	90.93	90.51	90.30	90.30	90.41	89.34	89.82	84.65	84.17
cox1_De4	99.84	99.52	99.68	100.00	99.58	99.37	99.58	99.58	99.58	99.37	99.58	99.37	99.16	99.16	99.37	99.16	98.73	97.47	97.47	97.05	91.77	90.95	92.08	90.79	91.44	91.28	90.47	90.79	90.95	91.76	91.44	91.44	90.93	91.35	91.35	91.56	91.77	91.77	91.56	91.56	91.35	90.93	90.72	90.72	90.68	89.66	89.82	84.98	84.17
M._sp._DEUX_MN890055	99.79	99.58	99.58	99.58	100.00	99.79	99.58	99.58	99.58	99.37	99.58	99.79	99.58	99.16	99.37	99.16	98.95	97.68	97.47	97.05	91.56	90.51	91.56	91.35	91.14	90.93	90.72	90.72	90.72	91.56	90.93	91.14	90.93	90.93	90.93	91.14	91.35	91.35	91.14	91.14	90.93	90.51	90.30	90.30	90.68	89.45	89.66	85.02	84.81
M._sp._DEUX_MN890095	99.58	99.37	99.37	99.37	99.79	100.00	99.37	99.37	99.37	99.16	99.37	99.58	99.37	98.95	99.16	98.95	98.73	97.47	97.26	96.84	91.35	90.30	91.35	91.14	90.93	90.72	90.51	90.51	90.51	91.35	90.72	90.93	90.72	90.72	90.72	90.93	91.14	91.14	90.93	90.93	90.72	90.30	90.08	90.08	90.68	89.24	89.45	84.81	84.60
M._sp._DEUX_MN890066	99.79	99.58	99.58	99.58	99.58	99.37	100.00	99.58	99.58	99.37	99.58	99.37	99.16	99.16	99.37	99.16	98.73	97.47	97.47	97.05	91.56	90.51	91.56	90.93	91.14	90.93	90.72	90.72	90.72	91.56	90.93	91.14	90.51	90.93	90.93	91.14	91.35	91.35	91.14	91.14	90.93	90.51	90.30	90.30	90.68	89.66	89.24	84.81	84.60
M._sp._DEUX_MN890097	99.79	99.58	99.58	99.58	99.58	99.37	99.58	100.00	99.58	99.37	99.58	99.37	99.16	99.16	99.37	99.16	98.73	97.47	97.47	97.05	91.56	90.51	91.56	90.93	91.14	90.93	90.72	90.72	90.72	91.56	90.93	91.14	90.51	90.93	90.93	91.14	91.35	91.35	91.14	91.14	90.93	90.51	90.30	90.30	90.99	89.87	89.24	84.81	84.39
M._sp._DEUX_MN890102	99.79	99.58	99.58	99.58	99.58	99.37	99.58	99.58	100.00	99.37	99.58	99.37	99.16	99.16	99.37	99.16	98.73	97.47	97.47	97.05	91.56	90.51	91.56	90.93	91.14	90.93	90.72	90.72	90.72	91.56	90.93	91.14	90.51	90.93	90.93	91.14	91.35	91.35	91.14	91.14	90.93	90.51	90.30	90.30	90.99	89.45	89.24	84.60	84.39
M._sp._DEUX_MN890056	99.58	99.37	99.37	99.37	99.37	99.16	99.37	99.37	99.37	100.00	99.79	99.16	98.95	99.16	99.16	98.95	98.52	97.26	97.26	96.84	91.56	90.72	91.77	90.93	91.14	90.93	90.93	90.93	90.93	91.56	90.93	91.14	90.51	90.93	90.93	91.14	91.35	91.35	91.14	91.14	90.93	90.51	90.51	90.51	90.68	89.45	89.24	84.81	84.39
M._sp._DEUX_MN890089	99.79	99.58	99.58	99.58	99.58	99.37	99.58	99.58	99.58	99.79	100.00	99.37	99.16	99.37	99.37	99.16	98.73	97.47	97.47	97.05	91.56	90.51	91.56	90.93	91.14	90.93	90.72	90.72	90.72	91.56	90.93	91.14	90.51	90.93	90.93	91.14	91.35	91.35	91.14	91.14	90.93	90.51	90.30	90.30	90.68	89.45	89.24	84.60	84.39
M._sp._DEUX_MN890083	99.58	99.37	99.37	99.37	99.79	99.58	99.37	99.37	99.37	99.16	99.37	100.00	99.37	98.95	99.16	98.95	98.73	97.47	97.26	96.84	91.77	90.72	91.77	91.56	91.35	91.14	90.93	90.93	90.93	91.77	91.14	91.35	91.14	91.14	91.14	91.35	91.56	91.56	91.35	91.35	91.14	90.72	90.51	90.51	90.68	89.66	89.87	85.02	85.02
M._sp._DEUX_MN890115	99.37	99.16	99.16	99.16	99.58	99.37	99.16	99.16	99.16	98.95	99.16	99.37	100.00	98.73	98.95	98.73	98.52	97.26	97.05	96.62	91.14	90.08	91.14	90.93	90.72	90.51	90.30	90.30	90.30	91.14	90.51	90.72	90.51	90.51	90.51	90.72	90.93	90.93	90.72	90.72	90.51	90.08	89.87	89.87	90.68	89.03	89.24	84.81	84.39
M._sp._DEUX_MN890063	99.37	99.16	99.16	99.16	99.16	98.95	99.16	99.16	99.16	99.16	99.37	98.95	98.73	100.00	98.95	98.73	98.31	97.05	97.05	96.62	91.14	90.08	91.14	90.51	90.72	90.51	90.30	90.30	90.30	91.14	90.51	90.72	90.08	90.51	90.51	90.72	90.93	90.93	90.72	90.72	90.51	90.08	89.87	89.87	90.06	89.03	88.82	84.39	84.18
M._sp._DEUX_MN890075	99.58	99.37	99.37	99.37	99.37	99.16	99.37	99.37	99.37	99.16	99.37	99.16	98.95	98.95	100.00	98.95	98.52	97.26	97.68	96.84	91.35	90.72	91.77	91.14	91.35	91.14	90.93	90.93	90.93	91.77	91.14	91.35	90.72	91.14	91.14	91.35	91.56	91.56	91.35	91.35	91.14	90.72	90.51	90.51	90.99	89.66	89.66	84.60	84.60
M._sp._DEUX_MN890113	99.37	99.16	99.16	99.16	99.16	98.95	99.16	99.16	99.16	98.95	99.16	98.95	98.73	98.73	98.95	100.00	98.31	97.05	97.05	96.62	91.14	90.51	91.35	90.51	90.72	90.51	90.51	90.51	90.51	91.14	90.51	90.72	90.08	90.51	90.51	90.72	90.93	90.93	90.72	90.72	90.51	90.08	90.30	90.08	90.06	89.03	89.24	84.18	83.97
M._sp._DEUX_MN890060	98.95	98.73	98.73	98.73	98.95	98.73	98.73	98.73	98.73	98.52	98.73	98.73	98.52	98.31	98.52	98.31	100.00	97.05	96.62	96.20	90.72	89.66	90.72	90.51	90.30	90.08	89.87	89.87	89.87	90.72	90.08	90.30	90.08	90.08	90.08	90.30	90.51	90.51	90.30	90.30	90.30	89.66	89.45	89.45	90.06	88.82	88.82	84.18	83.97
M._sp._DEUX_MN890081	97.68	97.47	97.47	97.47	97.68	97.47	97.47	97.47	97.47	97.26	97.47	97.47	97.26	97.05	97.26	97.05	97.05	100.00	98.52	98.31	90.72	90.30	91.14	90.30	90.30	90.08	90.08	90.08	89.66	90.72	90.08	90.72	89.87	90.08	90.08	90.30	90.51	90.51	90.30	90.30	90.08	89.66	89.45	89.66	89.75	88.61	87.76	84.60	83.97
M._sp._DEUX_MN890087	97.68	97.47	97.47	97.47	97.47	97.26	97.47	97.47	97.47	97.26	97.47	97.26	97.05	97.05	97.68	97.05	96.62	98.52	100.00	97.68	90.30	90.72	91.98	90.93	91.14	90.93	90.72	90.72	90.30	91.56	90.93	91.56	90.51	90.93	90.93	91.14	91.35	91.35	91.14	91.14	90.93	90.51	90.30	90.30	90.99	89.24	88.19	84.81	84.39
M._sp._DEUX_MN890085	97.26	97.26	97.05	97.05	97.05	96.84	97.05	97.05	97.05	96.84	97.05	96.84	96.62	96.62	96.84	96.62	96.20	98.31	97.68	100.00	90.93	89.87	90.93	89.66	90.08	89.87	89.66	89.66	89.24	90.51	89.87	90.51	89.45	89.87	89.87	90.08	90.30	90.30	90.08	90.08	89.87	89.45	89.24	89.66	89.13	87.76	87.13	84.18	83.54
M._sp._DEUX_MN890121	91.77	91.98	91.56	91.77	91.56	91.35	91.56	91.56	91.56	91.56	91.56	91.77	91.14	91.14	91.35	91.14	90.72	90.72	90.30	90.93	100.00	88.40	89.24	89.03	89.24	89.03	88.82	88.82	88.82	89.66	89.03	89.24	88.82	89.03	89.03	89.24	89.45	89.66	89.24	89.24	88.82	88.61	87.97	88.61	87.89	85.86	85.44	81.22	82.70
cox1_Pe1	90.79	90.79	90.63	90.95	90.51	90.30	90.51	90.51	90.51	90.72	90.51	90.72	90.08	90.08	90.72	90.51	89.66	90.30	90.72	89.87	88.40	100.00	97.25	94.35	95.64	95.48	96.12	96.12	95.96	95.48	95.64	95.64	94.51	95.78	95.78	95.78	95.99	95.57	95.99	95.57	95.36	95.36	96.20	95.57	95.07	89.66	87.72	83.52	84.33
cox1_Pe2	91.92	92.08	91.76	92.08	91.56	91.35	91.56	91.56	91.56	91.77	91.56	91.77	91.14	91.14	91.77	91.35	90.72	91.14	91.98	90.93	89.24	97.25	100.00	94.83	96.28	96.12	96.77	97.09	96.61	96.28	96.28	96.28	94.94	96.20	96.20	95.99	96.20	96.20	96.41	96.41	95.78	95.78	96.41	97.05	95.89	89.66	88.07	84.01	84.65
cox1_Pe3	90.63	90.47	90.47	90.79	91.35	91.14	90.93	90.93	90.93	90.93	90.93	91.56	90.93	90.51	91.14	90.51	90.51	90.30	90.93	89.66	89.03	94.35	94.83	100.00	96.77	96.61	94.35	94.02	93.86	96.45	96.12	96.77	98.10	96.20	96.20	96.41	96.62	96.62	95.99	95.99	95.99	95.57	94.30	93.46	96.99	89.01	88.07	83.52	84.98
cox1_Pe4	91.28	91.11	91.11	91.44	91.14	90.93	91.14	91.14	91.14	91.14	91.14	91.35	90.72	90.72	91.35	90.72	90.30	90.30	91.14	90.08	89.24	95.64	96.28	96.77	100.00	99.84	94.99	94.99	94.83	98.87	99.35	99.68	98.31	99.79	99.79	99.58	99.79	99.37	99.58	99.58	99.37	99.16	97.68	94.94	99.45	90.00	88.60	83.71	85.00
cox1_Pe5	91.11	90.95	90.95	91.28	90.93	90.72	90.93	90.93	90.93	90.93	90.93	91.14	90.51	90.51	91.14	90.51	90.08	90.08	90.93	89.87	89.03	95.48	96.12	96.61	99.84	100.00	94.83	94.83	94.67	98.87	99.19	99.52	98.10	99.58	99.58	99.37	99.58	99.16	99.37	99.37	99.16	98.95	97.47	94.73	99.45	89.82	88.42	83.52	84.81
cox1_Pe6	90.31	90.47	90.15	90.47	90.72	90.51	90.72	90.72	90.72	90.93	90.72	90.93	90.30	90.30	90.93	90.51	89.87	90.08	90.72	89.66	88.82	96.12	96.77	94.35	94.99	94.83	100.00	99.35	99.19	94.67	94.67	94.99	93.67	94.94	94.94	95.15	95.36	95.36	95.15	95.15	94.51	94.51	96.84	99.58	93.70	88.69	87.02	83.52	83.52
cox1_Pe7	90.63	90.79	90.47	90.79	90.72	90.51	90.72	90.72	90.72	90.93	90.72	90.93	90.30	90.30	90.93	90.51	89.87	90.08	90.72	89.66	88.82	96.12	97.09	94.02	94.99	94.83	99.35	100.00	99.19	94.99	94.67	94.99	93.67	94.94	94.94	95.15	95.36	95.36	95.15	95.15	94.51	94.51	96.41	99.16	94.25	88.85	87.19	83.36	83.84
cox1_Pe8	90.79	90.95	90.63	90.95	90.72	90.51	90.72	90.72	90.72	90.93	90.72	90.93	90.30	90.30	90.93	90.51	89.87	89.66	90.30	89.24	88.82	95.96	96.61	93.86	94.83	94.67	99.19	99.19	100.00	94.83	94.51	94.83	93.67	94.94	94.94	95.15	95.36	95.36	95.15	95.15	94.51	94.51	96.84	99.16	93.97	88.69	87.37	83.36	83.84
cox1_Pe9	91.60	91.44	91.44	91.76	91.56	91.35	91.56	91.56	91.56	91.56	91.56	91.77	91.14	91.14	91.77	91.14	90.72	90.72	91.56	90.51	89.66	95.48	96.28	96.45	98.87	98.87	94.67	94.99	94.83	100.00	98.38	98.87	97.89	99.37	99.37	99.58	99.79	99.37	99.16	99.16	98.95	98.73	97.26	95.36	98.90	89.52	88.77	83.55	85.16
M._perstans_LT623909	91.28	91.11	91.11	91.44	90.93	90.72	90.93	90.93	90.93	90.93	90.93	91.14	90.51	90.51	91.14	90.51	90.08	90.08	90.93	89.87	89.03	95.64	96.28	96.12	99.35	99.19	94.67	94.67	94.51	98.38	100.00	98.90	97.68	99.16	99.16	98.95	99.16	98.73	99.37	98.95	98.73	99.58	97.47	94.73	99.18	90.28	88.77	83.39	84.95
M._perstans_MT361687	91.28	91.11	91.11	91.44	91.14	90.93	91.14	91.14	91.14	91.14	91.14	91.35	90.72	90.72	91.35	90.72	90.30	90.72	91.56	90.51	89.24	95.64	96.28	96.77	99.68	99.52	94.99	94.99	94.83	98.87	98.90	100.00	97.89	99.37	99.37	99.16	99.37	98.95	99.16	99.16	98.95	98.73	97.26	94.94	98.90	89.23	88.60	83.18	84.88
M._perstans_MN890049	90.72	90.51	90.51	90.93	90.93	90.72	90.51	90.51	90.51	90.51	90.51	91.14	90.51	90.08	90.72	90.08	90.08	89.87	90.51	89.45	88.82	94.51	94.94	98.10	98.31	98.10	93.67	93.67	93.67	97.89	97.68	97.89	100.00	98.10	98.10	97.89	98.10	97.68	97.89	97.89	97.89	97.47	96.20	93.46	97.83	87.55	88.61	83.12	85.65
M._perstans_MN890051	91.14	90.93	90.93	91.35	90.93	90.72	90.93	90.93	90.93	90.93	90.93	91.14	90.51	90.51	91.14	90.51	90.08	90.08	90.93	89.87	89.03	95.78	96.20	96.20	99.79	99.58	94.94	94.94	94.94	99.37	99.16	99.37	98.10	100.00	99.58	99.37	99.58	99.16	99.37	99.37	99.16	98.95	97.47	94.73	99.38	88.82	89.03	83.12	85.44
M._perstans_MN890053	91.14	90.93	90.93	91.35	90.93	90.72	90.93	90.93	90.93	90.93	90.93	91.14	90.51	90.51	91.14	90.51	90.08	90.08	90.93	89.87	89.03	95.78	96.20	96.20	99.79	99.58	94.94	94.94	94.94	99.37	99.16	99.37	98.10	99.58	100.00	99.37	99.58	99.16	99.37	99.37	99.16	98.95	97.47	94.73	99.07	88.82	88.82	83.12	85.44
M._perstans_MN890100	91.35	91.14	91.14	91.56	91.14	90.93	91.14	91.14	91.14	91.14	91.14	91.35	90.72	90.72	91.35	90.72	90.30	90.30	91.14	90.08	89.24	95.78	95.99	96.41	99.58	99.37	95.15	95.15	95.15	99.58	98.95	99.16	97.89	99.37	99.37	100.00	99.79	99.37	99.16	99.16	98.95	98.73	97.26	94.94	99.07	88.82	88.82	83.33	85.65
M._perstans_MN890111	91.56	91.35	91.35	91.77	91.35	91.14	91.35	91.35	91.35	91.35	91.35	91.56	90.93	90.93	91.56	90.93	90.51	90.51	91.35	90.30	89.45	95.99	96.20	96.62	99.79	99.58	95.36	95.36	95.36	99.79	99.16	99.37	98.10	99.58	99.58	99.79	100.00	99.58	99.37	99.37	99.16	98.95	97.47	95.15	99.07	89.03	89.03	83.54	85.86
M._perstans_MN890078	91.56	91.35	91.35	91.77	91.35	91.14	91.35	91.35	91.35	91.35	91.35	91.56	90.93	90.93	91.56	90.93	90.51	90.51	91.35	90.30	89.66	95.57	96.20	96.62	99.37	99.16	95.36	95.36	95.36	99.37	98.73	98.95	97.68	99.16	99.16	99.37	99.58	100.00	98.95	98.95	98.73	98.52	97.05	95.15	98.76	89.03	88.82	83.54	85.65
M._perstans_MN890101	91.35	91.14	91.14	91.56	91.14	90.93	91.14	91.14	91.14	91.14	91.14	91.35	90.72	90.72	91.35	90.72	90.30	90.30	91.14	90.08	89.24	95.99	96.41	95.99	99.58	99.37	95.15	95.15	95.15	99.16	99.37	99.16	97.89	99.37	99.37	99.16	99.37	98.95	100.00	99.16	98.95	98.95	97.68	94.94	99.38	89.03	89.03	83.33	85.65
M._perstans_MN890107	91.35	91.14	91.14	91.56	91.14	90.93	91.14	91.14	91.14	91.14	91.14	91.35	90.72	90.72	91.35	90.72	90.30	90.30	91.14	90.08	89.24	95.57	96.41	95.99	99.58	99.37	95.15	95.15	95.15	99.16	98.95	99.16	97.89	99.37	99.37	99.16	99.37	98.95	99.16	100.00	98.95	98.73	97.26	94.94	98.76	88.61	88.61	82.91	85.23
M._perstans_MN890106	91.14	90.93	90.93	91.35	90.93	90.72	90.93	90.93	90.93	90.93	90.93	91.14	90.51	90.51	91.14	90.51	90.30	90.08	90.93	89.87	88.82	95.36	95.78	95.99	99.37	99.16	94.51	94.51	94.51	98.95	98.73	98.95	97.89	99.16	99.16	98.95	99.16	98.73	98.95	98.95	100.00	98.52	97.05	94.30	99.38	88.61	89.03	83.12	85.44
M._perstans_MN890054	90.72	90.51	90.51	90.93	90.51	90.30	90.51	90.51	90.51	90.51	90.51	90.72	90.08	90.08	90.72	90.08	89.66	89.66	90.51	89.45	88.61	95.36	95.78	95.57	99.16	98.95	94.51	94.51	94.51	98.73	99.58	98.73	97.47	98.95	98.95	98.73	98.95	98.52	98.95	98.73	98.52	100.00	97.05	94.30	99.07	88.40	88.61	82.70	85.02
M._perstans_MN890052	90.51	90.30	90.30	90.72	90.30	90.08	90.30	90.30	90.30	90.51	90.30	90.51	89.87	89.87	90.51	90.30	89.45	89.45	90.30	89.24	87.97	96.20	96.41	94.30	97.68	97.47	96.84	96.41	96.84	97.26	97.47	97.26	96.20	97.47	97.47	97.26	97.47	97.05	97.68	97.26	97.05	97.05	100.00	97.05	96.89	88.40	87.34	83.33	83.97
M._perstans_MN890050	90.51	90.72	90.30	90.72	90.30	90.08	90.30	90.30	90.30	90.51	90.30	90.51	89.87	89.87	90.51	90.08	89.45	89.66	90.30	89.66	88.61	95.57	97.05	93.46	94.94	94.73	99.58	99.16	99.16	95.36	94.73	94.94	93.46	94.73	94.73	94.94	95.15	95.15	94.94	94.94	94.30	94.30	97.05	100.00	94.10	87.97	86.71	82.91	83.54
M._perstans_PQ525001	90.68	90.41	90.41	90.68	90.68	90.68	90.68	90.99	90.99	90.68	90.68	90.68	90.68	90.06	90.99	90.06	90.06	89.75	90.99	89.13	87.89	95.07	95.89	96.99	99.45	99.45	93.70	94.25	93.97	98.90	99.18	98.90	97.83	99.38	99.07	99.07	99.07	98.76	99.38	98.76	99.38	99.07	96.89	94.10	100.00	90.96	89.32	83.56	87.67
M._cermeli_OQ633022	89.50	89.34	89.34	89.66	89.45	89.24	89.66	89.87	89.45	89.45	89.45	89.66	89.03	89.03	89.66	89.03	88.82	88.61	89.24	87.76	85.86	89.66	89.66	89.01	90.00	89.82	88.69	88.85	88.69	89.52	90.28	89.23	87.55	88.82	88.82	88.82	89.03	89.03	89.03	88.61	88.61	88.40	88.40	87.97	90.96	100.00	87.72	84.21	85.67
M._dunni_KY434309	90.00	89.82	89.82	89.82	89.66	89.45	89.24	89.24	89.24	89.24	89.24	89.87	89.24	88.82	89.66	89.24	88.82	87.76	88.19	87.13	85.44	87.72	88.07	88.07	88.60	88.42	87.02	87.19	87.37	88.77	88.77	88.60	88.61	89.03	88.82	88.82	89.03	88.82	89.03	88.61	89.03	88.61	87.34	86.71	89.32	87.72	100.00	83.33	87.02
B._malayi_AF538716	84.81	84.98	84.65	84.98	85.02	84.81	84.81	84.81	84.60	84.81	84.60	85.02	84.81	84.39	84.60	84.18	84.18	84.60	84.81	84.18	81.22	83.52	84.01	83.52	83.71	83.52	83.52	83.36	83.36	83.55	83.39	83.18	83.12	83.12	83.12	83.33	83.54	83.54	83.33	82.91	83.12	82.70	83.33	82.91	83.56	84.21	83.33	100.00	89.98
W._bancrofti_NC_016186	84.33	84.49	84.17	84.17	84.81	84.60	84.60	84.39	84.39	84.39	84.39	85.02	84.39	84.18	84.60	83.97	83.97	83.97	84.39	83.54	82.70	84.33	84.65	84.98	85.00	84.81	83.52	83.84	83.84	85.16	84.95	84.88	85.65	85.44	85.44	85.65	85.86	85.65	85.65	85.23	85.44	85.02	83.97	83.54	87.67	85.67	87.02	89.98	100.00
D._repens_KY828979	88.69	88.53	88.53	88.53	88.40	88.19	87.97	87.97	87.97	88.19	87.97	88.61	87.97	87.76	87.76	87.55	87.34	86.92	86.92	86.29	85.23	86.59	86.75	86.75	87.26	87.08	85.95	86.27	86.43	87.10	87.30	87.06	87.13	87.13	87.13	87.34	87.55	87.34	87.55	86.92	87.13	86.71	86.50	86.08	89.59	86.44	88.42	87.52	89.68
O._ochengi_KX181289	86.43	86.27	86.27	86.59	85.65	85.44	85.65	85.65	85.65	85.86	85.65	85.86	85.44	85.44	85.65	85.44	85.23	85.23	85.65	84.60	82.70	85.46	85.78	85.62	86.29	86.11	84.98	85.14	85.30	85.81	86.68	84.76	86.08	86.08	86.08	86.08	86.29	86.29	86.29	85.86	85.86	85.86	85.65	85.02	88.49	85.49	88.07	85.67	87.25
O._volvulus_NC_001861	86.75	86.59	86.59	86.91	86.29	86.08	86.29	86.29	86.29	86.50	86.29	86.50	86.08	86.08	86.29	86.08	85.86	85.44	85.86	84.81	83.12	85.46	86.11	85.62	86.29	86.11	84.98	85.14	85.30	86.13	86.68	84.64	86.71	86.71	86.71	86.71	86.92	86.92	86.92	86.50	86.50	86.29	86.29	85.65	89.04	85.73	87.54	85.79	86.95
L._loa_HQ186250	87.08	86.91	86.91	86.91	87.13	86.92	87.13	86.71	86.71	86.71	86.71	87.34	86.92	86.50	86.92	86.29	86.29	86.29	86.71	85.44	83.12	86.27	87.08	85.95	86.61	86.43	85.78	86.11	85.95	86.45	86.99	86.81	86.08	86.08	86.08	86.29	86.50	86.29	86.50	86.29	86.29	85.65	85.65	86.08	88.49	86.50	87.89	86.57	87.78
M._ozzardi_KP760195	88.36	88.18	88.18	88.53	88.61	88.40	88.40	88.19	88.19	88.19	88.19	88.82	88.19	87.76	88.82	87.97	87.97	87.34	87.97	86.50	84.18	86.13	87.50	87.33	86.84	86.64	86.13	86.47	86.47	87.01	86.82	86.45	86.71	86.71	86.92	86.71	86.92	86.92	87.13	86.71	86.71	86.08	86.50	86.50	87.67	87.10	87.89	83.39	84.35
F._latala_KP760186	82.71	82.36	82.53	82.88	82.07	81.86	81.86	81.65	81.65	81.65	81.65	82.28	81.86	81.22	81.86	81.22	81.43	80.80	81.43	80.17	79.11	81.51	81.68	81.16	81.71	81.51	80.65	80.65	80.48	81.71	81.85	81.91	81.22	81.43	81.43	81.65	81.86	81.86	81.86	81.65	81.22	81.22	80.17	80.17	83.01	80.78	81.58	79.81	81.58
[truncated: 6 more columns]

## Sheet: Additional table 9
Additional table 9: 28S rDNA percent identity table
	28S_De1	28S_Pe1	M._ozzardi_MN432519	B._malayi_KP760362	L._loa_KP760386	O._fasciata_MG188680	D._immitis_KY990015	F._latala_KP760377
28S_De1	100.00	99.61	97.65	85.93	87.24	85.47	85.08	70.43
28S_Pe1	99.61	100.00	97.45	85.71	87.22	85.22	84.87	70.21
M._ozzardi_MN432519	97.65	97.45	100.00	85.26	87.32	85.53	85.02	70.32
B._malayi_KP760362	85.93	85.71	85.26	100.00	92.66	90.81	87.86	70.89
L._loa_KP760386	87.24	87.22	87.32	92.66	100.00	92.05	89.20	71.49
O._fasciata_MG188680	85.47	85.22	85.53	90.81	92.05	100.00	91.94	72.99
D._immitis_KY990015	85.08	84.87	85.02	87.86	89.20	91.94	100.00	69.71
F._latala_KP760377	70.43	70.21	70.32	70.89	71.49	72.99	69.71	100.00

## Sheet: Additional table 10
Additional table 10: 12S rDNA percent identity table
	12S_De1	12S_De2	12S_De3	12S_Pe1	12S_Pe2	M._perstans_OQ633018	M._perstans_OQ633019	M._perstans_MN927156	M._perstans_MN927162	M._perstans_MN927180	M._perstans_MN927177	M._sp._DEUX_OQ633020	M._sp._DEUX_MN927141	M._sp._DEUX_MN927143	M._sp._DEUX_MN927148	M._sp._DEUX_MN927159	M._perstans_LT623913	M._cermeli_OQ633022	M._ozzardi_NC_082197	B._malayi_AJ544843	W._bancrofti_NC_016186	D._repens_KX265048	O._ochengi_KX181289	O._volvulus_NC_001861	M._perforata_AM779802	L._loa_AJ544845	F._latala_KP760332
12S_De1	100.00	99.74	99.23	95.65	96.42	96.16	96.68	97.53	97.34	96.20	96.95	99.74	100.00	97.72	98.10	99.14	96.32	92.88	90.98	87.02	86.77	85.03	84.34	84.60	87.66	83.50	74.35
12S_De2	99.74	100.00	98.98	95.40	96.16	95.91	96.42	97.12	96.96	95.82	96.56	99.49	99.62	97.34	97.72	98.71	96.05	93.35	90.79	87.53	87.01	86.01	85.57	85.82	88.17	84.20	74.08
12S_De3	99.23	98.98	100.00	95.40	96.16	95.91	96.42	97.53	97.34	96.20	96.95	98.98	100.00	97.72	98.10	99.14	96.32	92.33	90.28	87.01	86.49	85.23	84.79	85.05	87.15	83.42	73.82
12S_Pe1	95.65	95.40	95.40	100.00	98.22	97.97	98.48	95.93	96.99	98.50	99.25	95.40	95.85	95.47	96.23	95.73	97.13	90.79	89.54	86.56	86.56	85.31	84.36	84.87	86.92	84.54	73.96
12S_Pe2	96.42	96.16	96.16	98.22	100.00	99.24	99.24	96.75	97.37	98.87	99.62	96.16	96.23	95.85	96.60	96.58	98.17	91.56	89.80	87.34	87.08	85.82	85.38	85.90	86.67	84.54	74.48
M._perstans_OQ633018	96.16	95.91	95.91	97.97	99.24	100.00	98.98	95.93	96.99	98.50	99.25	95.91	95.85	95.47	96.23	95.73	97.65	91.82	90.56	86.82	87.60	85.82	85.90	85.90	87.18	85.05	75.00
M._perstans_OQ633019	96.68	96.42	96.42	98.48	99.24	98.98	100.00	96.75	97.74	99.25	100.00	96.42	96.60	96.23	96.98	96.58	97.91	91.82	90.05	87.34	87.08	85.82	85.38	85.90	86.92	84.54	74.48
M._perstans_MN927156	97.53	97.12	97.53	95.93	96.75	95.93	96.75	100.00	97.97	95.93	96.73	97.53	97.55	95.51	95.92	96.15	95.93	93.83	91.80	90.87	90.04	88.43	88.48	88.48	88.84	88.07	76.13
M._perstans_MN927162	97.34	96.96	97.34	96.99	97.37	96.99	97.74	97.97	100.00	96.99	97.74	97.34	96.98	95.85	96.60	96.58	96.62	93.92	90.91	88.89	87.74	87.02	85.55	85.93	88.93	85.93	74.52
M._perstans_MN927180	96.20	95.82	96.20	98.50	98.87	98.50	99.25	95.93	96.99	100.00	99.25	96.20	95.85	95.47	96.23	95.73	97.74	94.30	90.91	89.27	88.12	87.40	86.31	87.07	88.55	86.69	75.67
M._perstans_MN927177	96.95	96.56	96.95	99.25	99.62	99.25	100.00	96.73	97.74	99.25	100.00	96.95	96.59	96.21	96.97	96.57	98.49	94.66	91.25	90.04	88.89	88.17	87.02	87.79	89.27	87.40	75.57
M._sp._DEUX_OQ633020	99.74	99.49	98.98	95.40	96.16	95.91	96.42	97.53	97.34	96.20	96.95	100.00	100.00	97.72	98.10	99.14	96.05	92.84	90.79	87.27	86.75	85.49	85.05	85.31	87.66	83.68	74.08
M._sp._DEUX_MN927141	100.00	99.62	100.00	95.85	96.23	95.85	96.60	97.55	96.98	95.85	96.59	100.00	100.00	96.98	97.74	98.29	95.85	94.68	91.67	89.27	88.12	87.02	85.55	85.93	89.31	85.93	75.29
M._sp._DEUX_MN927143	97.72	97.34	97.72	95.47	95.85	95.47	96.23	95.51	95.85	95.47	96.21	97.72	96.98	100.00	98.49	99.15	95.47	93.54	90.53	88.51	86.97	87.02	85.17	85.55	89.31	84.79	74.52
M._sp._DEUX_MN927148	98.10	97.72	98.10	96.23	96.60	96.23	96.98	95.92	96.60	96.23	96.97	98.10	97.74	98.49	100.00	98.72	96.23	94.68	92.05	89.66	88.12	87.79	85.93	86.31	89.69	85.55	75.29
M._sp._DEUX_MN927159	99.14	98.71	99.14	95.73	96.58	95.73	96.58	96.15	96.58	95.73	96.57	99.14	98.29	99.15	98.72	100.00	96.15	94.40	91.85	90.04	88.31	88.36	87.98	87.98	90.09	86.70	75.97
M._perstans_LT623913	96.32	96.05	96.32	97.13	98.17	97.65	97.91	95.93	96.62	97.74	98.49	96.05	95.85	95.47	96.23	96.15	100.00	91.58	92.27	87.79	87.59	86.65	86.22	86.72	87.89	84.25	75.07
M._cermeli_OQ633022	92.88	93.35	92.33	90.79	91.56	91.82	91.82	93.83	93.92	94.30	94.66	92.84	94.68	93.54	94.68	94.40	91.58	100.00	90.56	85.79	86.56	85.35	85.13	84.36	86.51	83.51	74.29
M._ozzardi_NC_082197	90.98	90.79	90.28	89.54	89.80	90.56	90.05	91.80	90.91	90.91	91.25	90.79	91.67	90.53	92.05	91.85	92.27	90.56	100.00	87.21	90.73	88.71	87.88	86.97	88.18	84.97	74.68
B._malayi_AJ544843	87.02	87.53	87.01	86.56	87.34	86.82	87.34	90.87	88.89	89.27	90.04	87.27	89.27	88.51	89.66	90.04	87.79	85.79	87.21	100.00	91.57	86.88	85.71	85.78	86.53	85.52	73.08
W._bancrofti_NC_016186	86.77	87.01	86.49	86.56	87.08	87.60	87.08	90.04	87.74	88.12	88.89	86.75	88.12	86.97	88.12	88.31	87.59	86.56	90.73	91.57	100.00	90.59	90.21	89.76	87.16	86.14	75.00
D._repens_KX265048	85.03	86.01	85.23	85.31	85.82	85.82	85.82	88.43	87.02	87.40	88.17	85.49	87.02	87.02	87.79	88.36	86.65	85.35	88.71	86.88	90.59	100.00	90.81	90.37	84.09	86.20	76.84
O._ochengi_KX181289	84.34	85.57	84.79	84.36	85.38	85.90	85.38	88.48	85.55	86.31	87.02	85.05	85.55	85.17	85.93	87.98	86.22	85.13	87.88	85.71	90.21	90.81	100.00	98.53	84.77	83.75	74.43
O._volvulus_NC_001861	84.60	85.82	85.05	84.87	85.90	85.90	85.90	88.48	85.93	87.07	87.79	85.31	85.93	85.55	86.31	87.98	86.72	84.36	86.97	85.78	89.76	90.37	98.53	100.00	85.26	83.75	74.31
M._perforata_AM779802	87.66	88.17	87.15	86.92	86.67	87.18	86.92	88.84	88.93	88.55	89.27	87.66	89.31	89.31	89.69	90.09	87.89	86.51	88.18	86.53	87.16	84.09	84.77	85.26	100.00	85.45	73.78
L._loa_AJ544845	83.50	84.20	83.42	84.54	84.54	85.05	84.54	88.07	85.93	86.69	87.40	83.68	85.93	84.79	85.55	86.70	84.25	83.51	84.97	85.52	86.14	86.20	83.75	83.75	85.45	100.00	74.04
F._latala_KP760332	74.35	74.08	73.82	73.96	74.48	75.00	74.48	76.13	74.52	75.67	75.57	74.08	75.29	74.52	75.29	75.97	75.07	74.29	74.68	73.08	75.00	76.84	74.43	74.31	73.78	74.04	100.00

[truncated: 4 more sheets: Additional table 11, Additional table 12, Additional table 13, Additional table 14]
